# Supplementary material for: SuperResNET: Model‐Free Single‐Molecule Network Analysis Software Achieves Molecular Resolution of Nup96
Source: Adv Intell Syst. 2024 Dec 25;7(3):2400521. doi: 10.1002/aisy.202400521 (PMC12291151; doi:10.1002/aisy.202400521)
Supplement: Supplementary file 1 — Supplementary Material [file AISY-7-0-s001.zip]

Archive with 3 entries (3 files):
- AISY.202400521-sup-0001-SuppData-S1.pdf
- AISY.202400521-sup-0002-SuppData-S2.avi
- aisy202400521-sup-0003-SuppData-S3.fig
